# Supplementary material for: Linear anti-jamming algorithm design for multi-channel optical fiber communication
Source: PLoS One. 2026 Mar 9;21(3):e0344533. doi: 10.1371/journal.pone.0344533 (PMC12970921; doi:10.1371/journal.pone.0344533)
Supplement: S1 Data — This is the datalink used in this work. (TXT) [file pone.0344533.s001.txt]

https://zenodo.org/records/5076589，doi: 10.5281/zenodo.5076589
